# Supplementary material for: Chaperone-Usher Pili Loci of Colonization Factor-Negative Human Enterotoxigenic Escherichia coli
Source: Front Cell Infect Microbiol. 2017 Jan 6;6:200. doi: 10.3389/fcimb.2016.00200 (PMC5216030; doi:10.3389/fcimb.2016.00200)
Supplement: Table S1 — Accession codes for gene sequences used in this work. [file Table1.XLSX]

## Sheet: Hoja1
USHER GENES
CU FAMILY	USHER OR USHER ENCODING GENE	ACCESSION CODE	LOCATION
ALPHA	CfaC (CFA/I)	M55661.1	2170..4779
	CooC (CS1)	LN870269.1	2353..4971
	CotC (CS2)	Z47800.1	1836..4436
	CsaC (CS4)	AF296132.1	1589..4192
	CsfC (CS5)	AJ224079.2	2767..5211
	CsuC (CS14)	LN870271.1	complement(1090..3720)
	CsbC (CS17)	AY515609.1	1849..4467
	CsdC (CS19)	AY288101.1	1598..4216
	CosC	AY513487.1	2355..4973
	ClbC	AY114293.2	2206..4908
	TcfC	AJ242964.1	4430..7099
	YPO3798	NC_003143.1	4264085..4266418
	AHA0060	CP000462	complement(63908..66385)
	AHA1021	CP000462	1100017..1102452
	YagX	CP009072	4905260..4907785
	SO4439	AE014299	4627129..4629597
BETA	YhcD	CP011343	3338541..3340922
	Bamb1679	CP009798	complement(3383665..3386208)
	BPSS0120	CP009537	complement(1950116..1952500)
	YPO0302	CP006794	complement(941280..943658)
	StjB	CP012681	complement(4778609..4781017)
GAMMA 1	FimD_Cf	AJ508060.1	1957..4578
	AufC	CP000243.1	complement(3821614..3824208)
	ECs0594	BA000007.2	652149..654758
	FimD_Ec	CP014225.1	2742185..2744821
	FmlC	CP001368.1	complement(2023676..2026327)
	FocD	Z46635.1	809-3436
	SfaF	X16664.4	18926..21556
	SfmD	AP009048.1	558920..561523
	YcbS	AP009048.1	999638..1002238
	YdeT	CP002967.1	complement(1694356..1697007)
	AtfC	AM942759.1	2980466..2982997
	BcfC	AF130422.1	2620..5232
	FimD_St	AE006468.2	606051..608663
	ECs4022	CP012802	3902731..3905247
	ECs4667	CP008957	complement(4788261..4790795)
	LpfC	CP012802	complement(4326533..4329106)
	LpfC1	CP011331	4806472..4809003
	StgC EC	AY530785	1787..4309
	YraJ	CP011343	3263772..3266288
	PhfD	BX571862	complement(136843..139311)
	plu2157	BX571866	complement(102336..104876)
	LpfC SE	CP012930	complement(3817487..3820015)
	SthB	CP003836	complement(4844392..4846929)
	StiC	CP012681	complement(205074..207620)
	StgC SE	CP012151	complement(684707..687241)
GAMMA 2	CswD (CS12)	AY009096	5348..7855
	FotD (CS18)	AF335469	3926..6433
	FasD (CS20)	U50547	2384..4891
	ECP 3814	CP000247	3982471..3984978
	plu0268	BX571859	283299..285929
	plu0784	BX571861	202428..205070
	plu0791	BX571861	210399..213041
GAMMA 3	AfaC-3	X76688	4854..7433
	AfaC-7	AF072901	35..2551
	AfaC-8	AF072900	2222..4807
	AggC	U12894	905..3433
	Agg3C	HE603111	complement(56052..58601)
	CS3	X16944	1858..3579
	CssD	AB702969	complement(89552..92011)
	DraC	AF329316	2013..4592
	HdaC	AB255435	16173..18701
	PSPPH 0064	CP000059	52693..55188
	SefC SE	CP009768	770734..773178
	SefC SP	CP011967	4474080..4476524
	MyfC	CP009846	960596..962932
	Caf1A	CP006796	76647..79148
	PsaC	CP006794	2991770..2994241
GAMMA 4	ACIAD0121	CR543861	121944..124553
	ACIAD0389	CR543861	382220..384772
	AcuC	AY566571	1341..3893
	FimC BA	AM167904	complement(2097847..2100357)
	FhaA	X66729	1555..4176
	FimC BP	CP011401	1780097..1782718
	Bamb 2831	CP009798	2117810..2120473
	Bamb 4024	CP009799	926466..929066
	BPSS0093	CP009537	1908702..1911335
	Bxe B0728	CP008762	1837805..1839982
	Bxe B2970	CP008762	complement(967444..970086)
	Bxe C1151	CP008761	1330547..1333147
	CV 1296	AE016825	1363196..1365751
	ECs 0022	CP012802	complement(19299..21749)
	ECs_0143	CP012802	complement(157242..159842)
	ECs 1278	CP012802	2431654..2434176
	ECs 2915	CP012802	complement(2737958..2740438)
	HtrE	CP011343	complement(152744..155341)
	UTI89 C4905	CP012631	4359989..4362574
	YehB	CP011343	complement(2169361..2171841)
	GhfC	AJ421028	2287..4800
	HafC	FQ670178	complement(956822..959035)
	HifC	U19730	2138..4363
	MrkC	FO834906	845122..847608
	plu0505	BX571860	complement(204455..206929)
	CupA3	LN871187	complement(3169357..3171975)
	CupB3	LN871187	947881..950415
	PFL 1464	CP000076	1642260..1644830
	H16 B2090	AM260480	complement(2354474..2357107)
	RMET 0574	CP000352	complement(614604..617162)
	RMET 1665	CP000352	complement(1799751..1802540)
	RMET 4252	CP000353	838107..840659
	RMET 4959	CP000353	complement(1626156..1628759)
	StaC	AL513382	complement(213248..215839)
	StbC	CP012681	complement(423464..426025)
	StcC	CP012681	complement(2239680..2242169)
	XF0081	AE003849	complement(80781..83486)
	YPO1709	CP006794	complement(4006232..4008844)
	YPO1920	CP006806	2538686..2541277
	YPO3879	CP006794	1180672..1183299
KAPPA	FaeD	CP002730	4975..7416
	FanD	NG_034350	55..2406
	FedB	AF222806	129..2267
	AfrB	NG_035050	2621..5038
	CshB (CS13)	X71971	820..3222
	LdaD	AY858803	4521..6893
	PefC	L08613	3624..6032
	RalD	NG_034815	593..3016
	AalB (CS23)	JQ434477	1574..3892
PI	AHA 0521	CP000462	553888..556422
	Bamb 1524	CP009798	complement(6400..8886)
	BPSL1800	CP012517	1966539..1969007
	ECA0942	CP009125	complement(955029..957521)
	PapC	AE014075	complement(3433739..3436258)
	PrfC	CP000247	complement(4750281..4752791)
	PixC	AJ307043	3076..5643
	SfpC	AF401292	11421..13928
	YbgQ	CP011343	complement(748382..750829)
	YfcUT	CP011938	complement(2320185..2322830)
	YqiG	CP011343	3162472..3164937
	ECs0743	CP012802	complement(826466..828637)
	ECs3221	CP012802	complement(3051303..3053942)
	HD0283	AE017143	216833..219334
	MrfC K122	AF396083	4608..7163
	MrfC TTPO1	BX571861	191073..193628
	plu0416	BX571860	complement(94379..96967)
	MrpC	AM942759	312542..315157
	PmfC	AM942759	2025557..2028043
	SteB	CP009049	3530478..3533123
	StdB	CP003836	complement(3186130..3188619)
	StfC	CP007523	1004941..1007598
	SefC	AF135182	38354..40885
	MrxC	LN681227	complement(3657385..3660072)
	YPO0698	CP006754	2432999..2435479
SIGMA	Orf1 PAO1	LN871187	5217560..5219932
	CsuD VP	CP003973	complement(1548569..1550977)
	ABO 0701	AP014613	778073..780598
	ACIAD3334	CR543861	complement(3235250..3237604)
	CsuD AB	AY241696	2604..5102
	ECA3076	BX950851	3432966..3435347
	MCA034	AE017282	complement(299534..301900)
	Mlg 0778	CP000453	complement(864320..866656)
	PSHAa2122	CR954246	complement(2242980..2245385)
	PFL 3950	CP000076	complement(4562862..4565219)
	Pcryo 1831	CP000323	2260156..2262660
	VV1 2741	AE016795	complement(2803528..2805930)
	VV1520	BA000037	1554962..1557364
	VPA1504	BA000032	complement(1608101..1610509)
	XAC1425	CP011827	complement(1640874..1643225)
	XCC1379	AE008922	complement(1602388..1604736)
	XCV1482	AM039952	complement(1665484..16678989
	XOO187	AP008229	2061531..2063948
	XOO1980	AP008229	complement(2061531..2063882)
	YPO1696	CP006794	4022991..4025438
CF GENES
CF	GENE	ACCESSION CODE	LOCATION
CFA/I	cfaB	M55661.1	1593..2105
CS1	cooB	LN870269.1	1..594
CS2	cotA	Z47800.1	1255..1767
CS3	cstA	X16944.1	4153..4659
CS4	csaB	AF296132.1	1028..1531
CS5	csfA	AJ224079.2	1427..2038
CS6	cssA	GQ241334.1	1..465
CS7	csvA	AY009095.1	144..755
CS8	cofA	EU107088.1	1..717
CS12	cswA	AY009096.1	3505..4095
CS13	cshE	X71971.1	4734..5510
CS14	csuA1	AY283611.1	1287..1796
CS15	nfaA	X64623.1	136..636
CS17	csbA	AY515609.1	1276..1782
CS18	fotA	AF335469.1	2044..2661
CS19	csdA	AY288101.1	1031..1531
CS20	csnA	AF438155.1	1..588
CS21	lngA	EU107107.1	1..621
CS22	cseA	AF145205.1	66..566
CS23	aalE	JQ434477.1	5417..6214
OTHER GENES
	GENE / FRAGMENT	ACCESSION CODE	LOCATION
	cofA (CS8B)	LN651094.1	2199..2906
	crs (CS26)	HQ203050.1	1..449
	cma (CS27A)	HQ203047.1	1..564
	cma (CS27B)	HQ203048.1	1..423
	cnm (CS28A)	HQ203049.1	1..378
	cnm (CS28B)	HQ203046.1	1..405
	bfpA	FM180569.1	2646..3227
	eaeA alpha	FM180568.1	complement(4110343..4113162)
	eaeA beta	U59503.1	1768..4587
	eaeA gamma	CP008957.1	complement(4684082..4686886)
	eaeA delta	U66102.1	1..3242
	eaeA epsilon	AP010958.1	complement(3686375..3689221)
	tir	FM180568.1	complement(4113830..4115482)
	efa-1/lifA	FM180568.1	3353864..3363535
	espA	FM180568.1	complement(4107073..4107651)
	espB	FM180568.1	complement(4104932..4105897)
	espD	FM180568.1	complement(4105918..4107060)
	sepQ	FM180568.1	complement(4117796..4118713)
	cesD	FM180568.1	4126693..4127148
	escR	FM180568.1	complement(4131098..4131751)
	escS	FM180568.1	complement(4130829..4131098)
	escT	FM180568.1	complement(4130053..4130829)
	escU	FM180568.1	complement(4129023..4130060)
	ler	FM180568.1	complement(4133552..4133941)
